# Supplementary material for: Adverse childhood experiences in the children of the Avon Longitudinal Study of Parents and Children (ALSPAC)
Source: Wellcome Open Res. 2018 Aug 30;3:106. [Version 1] doi: 10.12688/wellcomeopenres.14716.1 (PMC6281007; doi:10.12688/wellcomeopenres.14716.1)
Supplement: Supplementary file 1 [file wellcomeopenres-3-16031-s0000.tgz]

Archive with 1 entries (1 files):
- 16d40fbb-4940-459f-8506-f82fdba5853a_supplementary_file_1.docx
